# Supplementary material for: Fine mapping of the BnaC04.BIL1 gene controlling plant height in Brassica napus L
Source: BMC Plant Biol. 2021 Aug 5;21:359. doi: 10.1186/s12870-021-03137-9 (PMC8340546; doi:10.1186/s12870-021-03137-9)
Supplement: Supplementary file 2 — Additional file 2: Table S5. Primers used in this study. [file 12870_2021_3137_MOESM2_ESM.xlsx]

## Sheet: Sheet1
Table S5 Primers used in this study.
Purpose	Primer name	Forward primer (5' to 3')	Reverse primer (5' to 3')
Mapping	S1	GGTCCAGAGAAGATAAC	AAATGAAAAATACGCAA
	S2	CATCACGGTTTGAGTTTC	TTCTTAATTTCGGCTAAG
	S3	GGATACCTTGCGAATGCT	GATAAGTTACTGTTTGTGGG
	S4	AATAGAAGAGGAAGGGTCG	TAAGCCAAGGATGAGGGT
	S5	ATCATCTACGGATAAGCA	CTCAAACCCAAATACAAC
	S6	GAGGTTCCTTATGTAAGTATT	ATGGAGTGGATTGCTATT
	S7	CGATTGTCACATCGCATAT	CGAAGTTGAGGTATTGGGT
	S8	TTTTAGATTCTCAAGGTT	CAATTGGTAGTTGCATAT
	S9	ATTTGGTCTCCATAAGTATT	TGAGTCAGTCGTCTTTGTT
	S10	CCAGTTATAAAGCGCAC	TGATTCTTGAAAGGTCC
	S11	GGACAGAAAATCCAGAG	TGCCAAGATGTACCAAG
	S12	CCACCAGTTCATGTTCAC	ATTCCTCCTACAAGTCCG
Gene cloning	BnaC04g41640D	ATTATCAGTACATTCCAAATT	AGTTTATATGAACCAGAAGGA
	BnaC04g41650D	GTACTCTCTTATATTATAAA	TGTACTTGATAAGAAACAGA
	BnaC04g41660D	ATGACATCACTATCATTGGG	CTAATGACCAGGCTGTGATG
	BnaC04g41670D	ATGACAACCTCATTTATATTC	CTATGCCTCTGGTATAGGGT
	BnaC04g41680D	ATGTCGGTGCCGCAGGCT	TTTCAAAGACGTTAGCA
	BnaCnng34980D	ATGACGTCAGATGGAGCT	TCAACCACGAGCCTTGCC
qRT-PCR	RT-BnaC04.BIL1	TTCTGTTCCTGGTGTCTGTC	CCAATACTTTTGCACTTCC
	RT-BnaActin	TGAAGATCAAGGTGGTCGCA	AGAAGGCAGAAACACTTAGAAG
Vector construction	GFP-BnaC04.BIL1	CATTTACGAACGATACTCGAGATGACATCACTATCATTGGG	CACCATCACTAGTACGTCGACATGACCAGGCTGTGATGGGA
	OE-BnaC04.BIL1	GAGAACACGGGGGACTCTAGAATGACATCACTATCATTGGG	ATAAGGGACTGACCACCCGGGCTAATGACCAGGCTGTGATG
